# Supplementary material for: Marrubium eriocephalum (Lamiaceae); a species new to the flora of Turkey, with contributions to its taxonomy
Source: PhytoKeys. 2016 Jan 12;(58):9–20. doi: 10.3897/phytokeys.58.5890 (PMC4743012; doi:10.3897/phytokeys.58.5890)
Supplement: XML Treatment for Marrubium eriocephalum [file phytokeys.58.5890-treatment1.xml]

<!DOCTYPE tp:taxon-treatment
  PUBLIC "-//TaxonX//DTD Taxonomic Treatment Publishing DTD v0 20100105//EN" "tax-treatment-NSO.dtd">
<tp:taxon-treatment xmlns:tp="http://www.plazi.org/taxpub"><tp:treatment-meta><kwd-group><label>Taxon classification</label><kwd><named-content content-type="kingdom">Plantae</named-content></kwd><kwd><named-content content-type="order">Lamiales</named-content></kwd><kwd><named-content content-type="family">Lamiaceae</named-content></kwd></kwd-group><mixed-citation publication-type="journal"><person-group><name><surname>Fırat</surname><given-names>Mehmet</given-names></name></person-group><article-title><italic><tp:taxon-name><tp:taxon-name-part taxon-name-part-type="genus">Marrubium</tp:taxon-name-part> <tp:taxon-name-part taxon-name-part-type="species">eriocephalum</tp:taxon-name-part></tp:taxon-name></italic> (<tp:taxon-name><tp:taxon-name-part taxon-name-part-type="family">Lamiaceae</tp:taxon-name-part></tp:taxon-name>); a species new to the flora of Turkey, with contributions to its taxonomy</article-title><source>PhytoKeys</source><day>12</day><month>1</month><year>2016</year><volume>2016</volume><issue>58</issue><fpage>9</fpage><lpage>20</lpage><pub-id pub-id-type="doi">10.3897/phytokeys.58.5890</pub-id></mixed-citation></tp:treatment-meta><tp:nomenclature><tp:taxon-name>
            <tp:taxon-name-part taxon-name-part-type="genus">Marrubium</tp:taxon-name-part>
            <tp:taxon-name-part taxon-name-part-type="species">eriocephalum</tp:taxon-name-part>
          </tp:taxon-name></tp:nomenclature><tp:treatment-sec sec-type="Type"><title>Type.</title><p>Iraq: Perrish, 3340 m, 27.08.1957, Ali-al-Rawi &amp; Serhang 24522, (holotypus K; <ext-link xmlns:xlink="http://www.w3.org/1999/xlink" xlink:type="simple" ext-link-type="uri" xlink:href="http://specimens.kew.org/herbarium/K000249641">http://specimens.kew.org/herbarium/K000249641</ext-link>). (Figs <xref ref-type="fig" rid="F2">2</xref>–<xref ref-type="fig" rid="F3">3</xref>, Table <xref ref-type="table" rid="T2">2</xref>).</p><fig id="F2" position="float" orientation="portrait"><label>Figure 2.</label><caption><p>
          <italic><tp:taxon-name><tp:taxon-name-part taxon-name-part-type="genus">Marrubium</tp:taxon-name-part> <tp:taxon-name-part taxon-name-part-type="species">eriocephalum</tp:taxon-name-part></tp:taxon-name></italic> <bold>A</bold> habit and habitat <bold>B</bold> flowers <bold>C</bold> calx and bracteoles <bold>D</bold> yellowish form <bold>E</bold> greyish form.</p></caption><graphic xmlns:xlink="http://www.w3.org/1999/xlink" xlink:href="phytokeys-058-009-g002.jpg" position="float" orientation="portrait" xlink:type="simple" id="oo_72784.jpg"/></fig><fig id="F3" position="float" orientation="portrait"><label>Figure 3.</label><caption><p>
          <bold>A</bold> <italic><tp:taxon-name><tp:taxon-name-part taxon-name-part-type="genus">Marrubium</tp:taxon-name-part> <tp:taxon-name-part taxon-name-part-type="species">eriocephalum</tp:taxon-name-part></tp:taxon-name></italic> holotype Ali-al-Rawi&amp;Serhang 24522 K <bold>B</bold> <italic><tp:taxon-name><tp:taxon-name-part taxon-name-part-type="genus">Marrubium</tp:taxon-name-part> <tp:taxon-name-part taxon-name-part-type="species">astracanicum</tp:taxon-name-part></tp:taxon-name></italic> Isotype Bornmueller 5476 K <bold>C</bold> <italic><tp:taxon-name><tp:taxon-name-part taxon-name-part-type="genus">Marrubium</tp:taxon-name-part> <tp:taxon-name-part taxon-name-part-type="species">vanense</tp:taxon-name-part></tp:taxon-name></italic> Metin Armağan 2042 <named-content xmlns:xlink="http://www.w3.org/1999/xlink" content-type="dwc:institutional_code" xlink:type="simple">VANF</named-content> <bold>D</bold> <italic><tp:taxon-name><tp:taxon-name-part taxon-name-part-type="genus">Marrubium</tp:taxon-name-part> <tp:taxon-name-part taxon-name-part-type="species">eriocephalum</tp:taxon-name-part></tp:taxon-name></italic> habit (İspiriz Mountaiuns-fresh).</p></caption><graphic xmlns:xlink="http://www.w3.org/1999/xlink" xlink:href="phytokeys-058-009-g003.jpg" position="float" orientation="portrait" xlink:type="simple" id="oo_72785.jpg"/></fig><table-wrap id="T2" position="float" orientation="portrait"><label>Table 2.</label><caption><p>A comparison of selected morphological characters of <italic><tp:taxon-name><tp:taxon-name-part taxon-name-part-type="genus">Marrubium</tp:taxon-name-part> <tp:taxon-name-part taxon-name-part-type="species">eriocephalum</tp:taxon-name-part></tp:taxon-name></italic> between descriptions given in the Type specimen and in the present study, <italic><tp:taxon-name><tp:taxon-name-part taxon-name-part-type="genus">Marrubium</tp:taxon-name-part> <tp:taxon-name-part taxon-name-part-type="species">vanense</tp:taxon-name-part></tp:taxon-name></italic> and <italic><tp:taxon-name><tp:taxon-name-part taxon-name-part-type="genus">Marrubium</tp:taxon-name-part> <tp:taxon-name-part taxon-name-part-type="species">astracanicum</tp:taxon-name-part></tp:taxon-name></italic>.</p></caption><table id="TID0EZ2AG" rules="all"><tbody><tr><th rowspan="1" colspan="1">Morphological characters</th><th rowspan="1" colspan="1">
              <italic><tp:taxon-name><tp:taxon-name-part taxon-name-part-type="genus">Marrubium</tp:taxon-name-part> <tp:taxon-name-part taxon-name-part-type="species">eriocephalum</tp:taxon-name-part></tp:taxon-name></italic> (Type specimen)</th><th rowspan="1" colspan="1">
              <italic><tp:taxon-name><tp:taxon-name-part taxon-name-part-type="genus">Marrubium</tp:taxon-name-part> <tp:taxon-name-part taxon-name-part-type="species">eriocephalum</tp:taxon-name-part></tp:taxon-name></italic> <break/>(The findings of present study)</th><th rowspan="1" colspan="1">
              <italic><tp:taxon-name><tp:taxon-name-part taxon-name-part-type="genus">Marrubium</tp:taxon-name-part> <tp:taxon-name-part taxon-name-part-type="species">vanense</tp:taxon-name-part></tp:taxon-name></italic>
            </th><th rowspan="1" colspan="1">
              <italic><tp:taxon-name><tp:taxon-name-part taxon-name-part-type="genus">Marrubium</tp:taxon-name-part> <tp:taxon-name-part taxon-name-part-type="species">astracanicum</tp:taxon-name-part></tp:taxon-name></italic>
            </th></tr><tr><td rowspan="1" colspan="1">
              <bold>Stems</bold>
            </td><td rowspan="1" colspan="1">suffrutescent, multi stemmed, 15–25 cm long</td><td rowspan="1" colspan="1">ascending erect, branched, 15–50 cm long</td><td rowspan="1" colspan="1">erect, 50 cm or more</td><td rowspan="1" colspan="1">erect, somewhat branched, (15-)25–50(-70) em</td></tr><tr><td rowspan="1" colspan="1">
              <bold>Indumentum</bold>
            </td><td rowspan="1" colspan="1">densely white velutinous hairy</td><td rowspan="1" colspan="1">yellowish to greyish, densely white lanate hairy</td><td rowspan="1" colspan="1">longer and shorter simple hair</td><td rowspan="1" colspan="1">densely<break/> stellate-pilose, glabrescent</td></tr><tr><td rowspan="1" colspan="1">
              <bold>Basal leaves</bold>
            </td><td rowspan="1" colspan="1">rotund, cuneata, irregular crenate, up to 20× 20 mm</td><td rowspan="1" colspan="1">elliptic to rotund, irregularly or regularly crenate to serrate,lamina 10–22×21–35 mm</td><td rowspan="1" colspan="1">eliptic to ovate, crenate</td><td rowspan="1" colspan="1">elliptic-obovate, crenate</td></tr><tr><td rowspan="1" colspan="1">
              <bold>Cauline leaves</bold>
            </td><td rowspan="1" colspan="1">leaves rounded</td><td rowspan="1" colspan="1">petiolate, flabellat, lunat-rotund, irregularly or regularly crenate-serrate</td><td rowspan="1" colspan="1">Petiolate, ± orbicular<break/> or flabellate, irregularly and coarsely crenate</td><td rowspan="1" colspan="1">long-petiolate, orbi cular to elliptic-obovate, deeply and irregularly crenate-serrate</td></tr><tr><td rowspan="1" colspan="1">
              <bold>Leaves petiol</bold>
            </td><td rowspan="1" colspan="1">up to 15 mm long</td><td rowspan="1" colspan="1">8–20 mm long</td><td rowspan="1" colspan="1">15–30 mm long</td><td rowspan="1" colspan="1">5–15 mm long</td></tr><tr><td rowspan="1" colspan="1">
              <bold>Verticillasters</bold>
            </td><td rowspan="1" colspan="1">23–25 mm diameter, 20–30 flowers</td><td rowspan="1" colspan="1">18–27 mm diameter, 15–35 flowers</td><td rowspan="1" colspan="1">15–25 mm diameter, 15–25 flowers</td><td rowspan="1" colspan="1">10–15 mm, 15–20 flowers</td></tr><tr><td rowspan="1" colspan="1">
              <bold>Bracteoles</bold>
            </td><td rowspan="1" colspan="1">subulate, 8–10 mm long, distinctly hairy with long white pilose</td><td rowspan="1" colspan="1">subulate, 10–14 mm long as long as long calyx teeth, densely spreading stellate villous to lanate hairy</td><td rowspan="1" colspan="1">subulate, 4–5 mm long, as long as calyx tube</td><td rowspan="1" colspan="1">Subulate, 5.5–9 mm long, as long as calyx teeth</td></tr><tr><td rowspan="1" colspan="1">
              <bold>Calyx</bold>
            </td><td rowspan="1" colspan="1">calyx tube 4,5 mm, densly white glandular pilose hairy, purple; calyx teeth 5, straight or spreading, purple, 2,5 mm long, subequal, apical pilose hairy</td><td rowspan="1" colspan="1">calyx tube 5–7.5 mm purplish to greenish, tubular, 5 subequal teeth and teeth 2.5–5.5 mm long, erect, long stellate hairy with short or sessile glandular hairs</td><td rowspan="1" colspan="1">Calyx tube<break/> 4.5–5 mm, with stellate hairs; teeth 5 or rarely 6, somewhat unequal, 22.5<break/> mm, straight, erect or slightly spreading, covered with stellate hairs for 1/2-2/3 of their length</td><td rowspan="1" colspan="1">Calyx tube 4-5 mm, sparsely to densely spreading pilose with stellate hairs with elongate central branches. Teeth 1-4 mm, usually dark purple, straight, erect, stellate-pilose for c. 2/3 of their length</td></tr><tr><td rowspan="1" colspan="1">
              <bold>Corolla</bold>
            </td><td rowspan="1" colspan="1">purple, 6–8 mm, galea 1,5 mm, third part bifid, galea 3–4 mm with lip</td><td rowspan="1" colspan="1">yellowish sometimes purplish on upper lip, yellowish within lip, 7–11 mm long, upper lip (galea) 0.5–1 mm, 2-lipped; upper lip straight, bifid; lower lip 3-lobed, middle lop of the lower lip 3–4 mm wide, densely long stellate hairy, lower part of the corolla tube sometimes with glabrous and/or a few sessile glandular hairy</td><td rowspan="1" colspan="1">yellowish-white, densely lanate with stellate hairs outside, upper lip glabrous inside</td><td rowspan="1" colspan="1">lavender, mauve or purple, 10-14 mm, densely stellate pubescent outside, ±glabrous within upper lip.</td></tr><tr><td rowspan="1" colspan="1">
              <bold>Nutlets</bold>
            </td><td rowspan="1" colspan="1">unkonwn</td><td rowspan="1" colspan="1">brownish to greenish, oblong, 2.5–3.4 mm long×1.1–2.1 mm wide.</td><td rowspan="1" colspan="1">oblong, brown-dark brown, 2 mm long×1.3 mm wide.</td><td rowspan="1" colspan="1">oblong, brown, 1.9 mm long×1.1 mm wide.</td></tr></tbody></table></table-wrap><p>Ascending erect, branched, perennial herb. Stems 15–50 cm, yellowish to greyish, densely white lanate hairy. Basal leaves elliptic to rotund, petiolate, petiole 8–20 mm, lamina 10–22×21–35 mm, irregularly or regularly crenate to serrate, densely lanate with stellate hairs. Cauline leaves petiolate, flabellate, lunate or rotund, irregularly or regularly crenate-serrate, and densely lanate with stellate hairs. Verticillasters, 1–3(5), globular 18–27 mm diameter, 15–35 flowered. Bracteoles subulate, as long as long calyx teeth, densely spreading stellate villous to lanate hairy, 10–14 mm. Calyx purplish to greenish, tubular, tube 5–7.5 mm long, 5 -toothed with teeth subequal 2.5–5.5 mm long, erect, long stellate hairy with short or sessile glandular hairs. Corolla yellowish sometimes purplish on upper lip, yellowish within lip, 7–11 mm long, 2-lipped; upper lip straight, bifid 0.5–1 mm long; lower lip 3-lobed, middle lobe of the lower lip 3–4 mm wide, densely long stellate hairy, lower part of the corolla tube sometimes with glabrous and/or a few sessile glandular hairy. Nutlets brownish to greenish, oblong, <!--PageBreak--><!--PageBreak--><!--PageBreak--><!--PageBreak-->2.5–3.4 ×1.1–2.10 mm, verrucate. Pollen grains isopolar, tricolpate, oblate (<abbrev xmlns:xlink="http://www.w3.org/1999/xlink" xlink:title="polar axis" xlink:type="simple">P</abbrev>/<abbrev xmlns:xlink="http://www.w3.org/1999/xlink" xlink:title="equatorial axis" xlink:type="simple">E</abbrev> 0.89), polar axis (<abbrev xmlns:xlink="http://www.w3.org/1999/xlink" xlink:title="polar axis" xlink:type="simple">P</abbrev>) 27.49 μm, equatorial axis (<abbrev xmlns:xlink="http://www.w3.org/1999/xlink" xlink:title="equatorial axis" xlink:type="simple">E</abbrev>) 30.75 μm, amb triangular, exine 1.91 μm, the colpus membrane granulate, exine psilate- reticulate.</p></tp:treatment-sec><tp:treatment-sec sec-type="material"><title>Examined material.</title><p>Turkey. B9 Van; Başkale, İspiriz Mountains West, Serpantine rocks, 3259 m, <named-content xmlns:xlink="http://www.w3.org/1999/xlink" content-type="dwc:verbatimCoordinates" xlink:type="simple">38°04'17"N, 43°56'23"E</named-content>, 11.09.2013, <italic>M. Fırat</italic> 30289 &amp; E. <italic>Hamzaoğlu</italic> (in flower), <named-content xmlns:xlink="http://www.w3.org/1999/xlink" content-type="dwc:institutional_code" xlink:type="simple">VANF</named-content>; ibid <italic>M. Fırat</italic> 30335 (in fruit) <named-content xmlns:xlink="http://www.w3.org/1999/xlink" content-type="dwc:institutional_code" xlink:type="simple">VANF</named-content>; B9 Van; Başkale, İspiriz Mountains East, Mobile limestone screes, near serpentine rocks, 3419 m, <named-content xmlns:xlink="http://www.w3.org/1999/xlink" content-type="dwc:verbatimCoordinates" xlink:type="simple">38°05'04"N, 43°57'26"E</named-content>, 15.09.2014, <italic>M. Fırat</italic> 31010 (in flower), <named-content xmlns:xlink="http://www.w3.org/1999/xlink" content-type="dwc:institutional_code" xlink:type="simple">VANF</named-content>.</p></tp:treatment-sec><tp:treatment-sec sec-type="Habitat"><title>Habitat.</title><p>Mobile limestone screes, near serpentine rocks, 3200-3500 m, in very sparse vegetation.</p></tp:treatment-sec><tp:treatment-sec sec-type="Phenology"><title>Phenology.</title><p>Flowering and fruiting times from August-October.</p></tp:treatment-sec><tp:treatment-sec sec-type="Distribution in Turkey"><title>Distribution in Turkey.</title><p>Van province.</p><p>
            <bold>General distribution.</bold> Kurdistan region of Iraq, Turkey.</p></tp:treatment-sec><tp:treatment-sec sec-type="Associated with"><title>Associated with.</title><p>
            <italic><tp:taxon-name><tp:taxon-name-part taxon-name-part-type="genus">Allium</tp:taxon-name-part> <tp:taxon-name-part taxon-name-part-type="species">oreophilum</tp:taxon-name-part></tp:taxon-name></italic> C.A.Mey., <italic><tp:taxon-name><tp:taxon-name-part taxon-name-part-type="genus">Didymorphysa</tp:taxon-name-part> <tp:taxon-name-part taxon-name-part-type="species">aucheri</tp:taxon-name-part></tp:taxon-name></italic> Boiss., <tp:taxon-name><tp:taxon-name-part taxon-name-part-type="genus">Jurinella</tp:taxon-name-part> <tp:taxon-name-part taxon-name-part-type="species">moschus</tp:taxon-name-part> <tp:taxon-name-part taxon-name-part-type="basionym-authority">(Hablitz)</tp:taxon-name-part> <tp:taxon-name-part taxon-name-part-type="authority">Bobrov</tp:taxon-name-part> <tp:taxon-name-part taxon-name-part-type="infraspecific-rank">subsp.</tp:taxon-name-part> <tp:taxon-name-part taxon-name-part-type="subspecies">moschus</tp:taxon-name-part></tp:taxon-name>, <italic><tp:taxon-name><tp:taxon-name-part taxon-name-part-type="genus">Heracleum</tp:taxon-name-part></tp:taxon-name></italic> sp.</p></tp:treatment-sec><tp:treatment-sec sec-type="Vernacular name"><title>Vernacular name.</title><p>In Van province, indigenous people use the name “Bizbizok” for <italic><tp:taxon-name><tp:taxon-name-part taxon-name-part-type="genus">Marrubium</tp:taxon-name-part></tp:taxon-name></italic> (<xref ref-type="bibr" rid="B20">Fırat 2013</xref>).</p></tp:treatment-sec><ref-list><ref id="B20"><mixed-citation xmlns:xlink="http://www.w3.org/1999/xlink" xlink:type="simple">
          <person-group><name name-style="western"><surname>Fırat</surname><given-names>M</given-names></name></person-group> (<year>2013</year>) <source>Ferhenga Navên Riwekên Bi Kurdî/Kürtçe Bitki Adları Sözlüğü</source> [<trans-source xml:lang="en">Dictionary of Plant Names in Kurdish</trans-source>]. <publisher-name>Kalkan Ofset</publisher-name>, <publisher-loc>Ankara</publisher-loc>, <size units="page">652 pp</size>.</mixed-citation></ref></ref-list></tp:taxon-treatment>
